# Supplementary material for: The ecological adaptation of the unparalleled plastome character evolution in slipper orchids
Source: Front Plant Sci. 2022 Dec 20;13:1075098. doi: 10.3389/fpls.2022.1075098 (PMC9808092; doi:10.3389/fpls.2022.1075098)
Supplement: Supplementary Table 1 — Materials used in this study and characters of plastomes. [file Table_1.xlsx]

## Sheet: Table S1
						Size (bp)				GC content (%)				SSR
No.	Genus and Section	Individual (Bold were used in selective pressure analysis)	NCBI accension number	Voucher	Species	Total Plastome	LSC	SSC	IR	Total Plastome	LSC	SSC	IR	Mononucleotide	Dinucleotide	Triucleotide	Tetraucleotide	Pentaucleotide	Hexaucleotide	Total SSR	Climate region	Distribution	Alt-min	Alt-max
1	Paphiopedilum Sect. Barbata	Paphiopedilum mastersianum	OM066306	hc19070	P. mastersianum	156485	86766	2041	33839	35.6	33.1	22.5	39.3	49	20	17	17	7	5	115	tropical	42	900	2000
2	Paphiopedilum Sect. Barbata	Paphiopedilum violascens	OM066340	hc19104	P. violascens	158119	87847	2160	34056	35.4	32.7	21.1	39.3	56	20	18	18	13	8	133	tropical	43	200	1200
3	Paphiopedilum Sect. Barbata	Paphiopedilum acmodontum	OL854223	hc19018	P. acmodontum	156480	86085	1873	34261	35.7	33.2	22.7	39.3	50	20	18	17	5	3	113	tropical	42	1000	1500
4	Paphiopedilum Sect. Barbata	Paphiopedilum hennisianum	OM066292	hc19055	P. hennisianum	156991	86433	1872	34343	35.7	33.2	22.8	39.2	51	18	14	20	8	7	118	tropical	42	650	1050
5	Paphiopedilum Sect. Barbata	Paphiopedilum parnatanum	OM066314	hc19078	P. parnatanum	157331	86714	1921	34348	35.6	33	22.8	39.3	54	21	18	17	6	6	122	tropical	42	NA	NA
6	Paphiopedilum Sect. Barbata	Paphiopedilum sugiyamanum	OM066326	hc19090	P. sugiyamanum	/	/	/	/	/	/	/	/	/	/	/	/	/	/	/	/	/	/	/
7	Paphiopedilum Sect. Barbata	Paphiopedilum urbanianum	OM066333	hc19097	P. urbanianum	155338	86804	1960	33287	35.6	33.1	22.6	39.4	55	21	19	16	10	5	126	tropical	42	400	800
8	Paphiopedilum Sect. Barbata	Paphiopedilum ciliolare	OL875130	hc19034	P. ciliolare	157709	87080	2001	34314	35.6	33	22.2	39.3	55	23	18	16	8	6	126	tropical	42	300	1830
9	Paphiopedilum Sect. Barbata	Paphiopedilum dayanum	OL875134	hc19038	P. dayanum	160487	89600	2125	34381	35	32.1	21.6	39.2	55	27	38	24	26	7	177	tropical	42	300	1450
10	Paphiopedilum Sect. Barbata	Paphiopedilum fowliei	OL875142	hc19046	P. fowliei	158113	87536	1947	34315	35.5	32.9	22.8	39.3	55	19	19	17	10	3	123	tropical	42	600	950
11	Paphiopedilum Sect. Barbata	Paphiopedilum braemii	OL875125	hc19029	P. braemii	157293	86881	2008	34202	35.6	33	22.4	39.4	58	20	18	17	6	5	124	tropical	42	NA	NA
12	Paphiopedilum Sect. Barbata	Paphiopedilum agusii	OL875116	hc19020	P. agusii	153654	86996	1996	32331	35.5	33	22.3	39.3	57	20	20	16	8	5	126	tropical	42	NA	NA
13	Paphiopedilum Sect. Barbata	Paphiopedilum javanicum	OM066298	hc19062	P. javanicum	153641	86983	1996	32331	35.5	33	22.3	39.3	57	20	20	16	8	5	126	tropical	42	750	2100
14	Paphiopedilum Sect. Barbata	Paphiopedilum argus	OL875119	hc19023	P. argus	154493	87835	1996	32331	35.7	33.4	22.3	39.3	57	19	17	15	8	5	121	tropical	42	1200	2000
15	Paphiopedilum Sect. Barbata	Paphiopedilum tonsum	OM066331	hc19095	P. tonsum	157912	87293	1909	34355	35.6	33	23.3	39.3	57	21	20	18	6	5	127	tropical	42	1000	1800
16	Paphiopedilum Sect. Barbata	Paphiopedilum schoseri	OM066323	hc19087	P. schoseri	157306	86628	810	34934	35.6	33.1	16.9	39	55	20	18	20	7	5	125	tropical	42	1100	1300
17	Paphiopedilum Sect. Barbata	Paphiopedilum papuanum	OM066312	hc19076	P. papuanum	157446	86963	1941	34271	35.6	33	22.9	39.3	57	31	16	18	8	3	133	tropical	43	800	1700
18	Paphiopedilum Sect. Barbata	Paphiopedilum superbiens	OM066329	hc19093	P. superbiens	156831	86146	2021	34332	35.7	33.2	22.1	39.3	56	18	15	18	6	6	119	tropical	42	900	1300
19	Paphiopedilum Sect. Barbata	Paphiopedilum lawrenceanum	OM066300	hc19064	P. lawrenceanum	158493	87642	2053	34399	35.5	32.8	21.7	39.2	55	26	11	16	7	4	119	tropical	42	300	450
20	Paphiopedilum Sect. Barbata	Paphiopedilum barbatum	OL875122	hc19026	P. barbatum	158590	87761	1903	34463	35.4	32.8	23	39.1	54	30	12	17	9	3	125	tropical	41, 42	200	1300
21	Paphiopedilum Sect. Barbata	Paphiopedilum purpuratum	OM066317	hc19081	P. purpuratum	158482	88052	1462	34484	35.4	32.6	26.7	39.2	58	25	21	18	13	6	141	tropical	36, 41	1200	1500
22	Paphiopedilum Sect. Barbata	Paphiopedilum callosum	OL875127	hc19031	P. callosum	155231	87519	2072	32820	35.4	32.8	21.7	39.3	59	19	20	14	10	3	125	tropical	41, 42	300	1300
23	Paphiopedilum Sect. Barbata	Paphiopedilum bullenianum	OL875126	hc19030	P. bullenianum	158953	87897	2262	34397	35.4	32.9	20.4	39.2	54	30	19	20	12	3	138	tropical	42	0	1850
24	Paphiopedilum Sect. Barbata	Paphiopedilum appletonianum	OL875117	hc19021	P. appletonianum	160512	89333	2221	34479	35.2	32.5	20.7	39.1	65	28	14	18	16	4	145	tropical	36, 41	300	1200
25	Paphiopedilum Sect. Barbata	Paphiopedilum wardii	OM066341	hc19105	P. wardii	158707	87971	1908	34414	35.3	32.7	23.2	39	63	28	15	25	8	5	144	tropical	36, 41	1100	1600
26	Paphiopedilum Sect. Barbata	Paphiopedilum sukhakulii	OM066327	hc19091	P. sukhakulii	158536	87536	2124	34438	35.3	32.8	21	38.9	62	31	21	21	7	5	147	tropical	41	250	1000
27	Paphiopedilum Sect. Barbata	Paphiopedilum venustum	OM066335	hc19099	P. venustum	156362	86799	2929	33317	35.6	33	25	39.5	64	24	19	20	11	4	142	tropical	36	60	1350
28	Paphiopedilum Sect. Barbata	Paphiopedilum hookerae	OM066295	hc19059	P. hookerae	156614	87476	2156	33491	35.6	33.1	29.6	39.2	65	21	16	19	7	6	134	tropical	42	150	800
29	Paphiopedilum Sect. Barbata	Paphiopedilum nataschae	OM066310	hc19074	P. nataschae	159259	88161	1854	34622	35.5	33	23	39.1	64	25	18	17	6	5	135	tropical	42	NA	NA
30	Paphiopedilum Sect. Barbata	Paphiopedilum sangii	OM066322	hc19086	P. sangii	157058	87592	3624	32921	35.7	33.1	27.5	39.5	67	23	23	17	8	8	146	tropical	42	NA	NA
31	Paphiopedilum Sect. Paphiopedilum	Paphiopedilum helenae 2	OM066291	hc19054	P. helenae	156509	86480	1827	34101	35.9	33.3	23.9	39.5	65	21	21	19	5	7	138	tropical	36, 41	850	900
32	Paphiopedilum Sect. Paphiopedilum	Paphiopedilum tranlienianum	OM066332	hc19096	P. tranlienianum	156358	86322	1834	34101	35.9	33.3	23.9	39.5	65	20	21	19	5	7	137	tropical	36, 41	400	750
33	Paphiopedilum Sect. Paphiopedilum	Paphiopedilum helenae 1	OM066290	hc19053	P. helenae	156484	86455	1827	34101	35.9	33.3	23.9	39.5	67	21	22	19	5	8	142	tropical	36, 41	850	900
34	Paphiopedilum Sect. Paphiopedilum	Paphiopedilum henryanum	OM066293	hc19056	P. henryanum	156691	86627	1870	34097	36	33.5	23.5	39.5	66	21	19	17	5	7	135	tropical	36, 41	900	1300
35	Paphiopedilum Sect. Paphiopedilum	Paphiopedilum charlesworthii	OL875129	hc19033	P. charlesworthii	155668	85643	1875	34075	36.1	33.7	23.4	39.5	65	17	19	17	4	7	129	tropical	36, 41	1200	1600
36	Paphiopedilum Sect. Paphiopedilum	Paphiopedilum vejvarutianum	OM066334	hc19098	P. vejvarutianum	156308	86261	1871	34088	36	33.5	23.4	39.6	71	20	22	15	6	9	143	tropical	41	NA	NA
37	Paphiopedilum Sect. Paphiopedilum	Paphiopedilum affine	OL875115	hc19019	P. affine	156946	86885	1835	34113	35.9	33.3	23.9	39.5	68	19	23	15	4	7	136	tropical	36, 41	1100	2000
38	Paphiopedilum Sect. Paphiopedilum	Paphiopedilum coccineum 1	OL875131	hc19035	P. coccineum	156450	86414	1844	34096	36	33.4	23.7	39.5	68	24	22	17	4	7	142	tropical	41	600	1000
39	Paphiopedilum Sect. Paphiopedilum	Paphiopedilum coccineum 2	OL875132	hc19036	P. coccineum	156639	86572	1870	34096	35.9	33.4	23.4	39.5	72	22	25	15	3	7	144	tropical	41	600	1000
40	Paphiopedilum Sect. Paphiopedilum	Paphiopedilum herrmannii	OM066294	hc19057	P. herrmannii	156476	86429	1845	34101	36	33.4	23.7	39.5	69	20	23	17	3	7	139	tropical	41	700	900
41	Paphiopedilum Sect. Paphiopedilum	Paphiopedilum barbigerum	OL875123	hc19027	P. barbigerum	157865	87054	1279	34766	35.9	33.3	21.3	39.3	71	21	25	19	6	7	149	tropical	36, 41	295	1200
42	Paphiopedilum Sect. Paphiopedilum	Paphiopedilum gratrixianum	MW284890	from NCBI	P. gratrixianum	157292	87252	1828	34106	35.8	33.2	23.8	39.5	63	24	26	18	9	10	150	tropical	36, 41	1800	1900
43	Paphiopedilum Sect. Paphiopedilum	Paphiopedilum spicerianum	OM066324	hc19088	P. spicerianum	157285	87265	1844	34088	35.8	33.2	23.6	39.5	59	24	26	18	11	10	148	tropical	36, 41	300	1300
44	Paphiopedilum Sect. Paphiopedilum	Paphiopedilum tigrinum	OM066330	hc19094	P. tigrinum	152166	85149	1873	32572	35.8	33.2	23.2	39.5	71	26	25	17	6	9	154	tropical	36, 41	1200	2200
45	Paphiopedilum Sect. Paphiopedilum	Paphiopedilum areeanum	OL875118	hc19022	P. areeanum	159468	88474	1866	34564	35.5	32.9	23.5	39.2	66	30	24	22	8	11	161	tropical	36, 41	1000	1200
46	Paphiopedilum Sect. Paphiopedilum	Paphiopedilum villosum	OM066339	hc19103	P. villosum	162715	90962	677	35538	35.6	33.1	19.2	38.8	73	33	23	19	9	10	167	tropical	36, 40, 41	1100	2000
47	Paphiopedilum Sect. Paphiopedilum	Paphiopedilum exul	OL875139	hc19043	P. exul	160590	89400	1828	34681	35.6	33.2	23.9	39.1	61	29	23	25	9	8	155	tropical	41	0	50
48	Paphiopedilum Sect. Paphiopedilum	Paphiopedilum insigne	OM066296	hc19060	P. insigne	159798	88608	1828	34681	35.5	32.9	23.9	39.1	62	31	21	25	7	8	154	tropical	36	1000	1500
49	Paphiopedilum Sect. Paphiopedilum	Paphiopedilum druryi	OL875137	hc19041	P. druryi	158780	88346	1808	34313	35.7	33	24.7	39.4	64	26	20	21	13	9	153	tropical	40	1400	1600
50	Paphiopedilum Sect. Paphiopedilum	Paphiopedilum hirsutissimum	OM203183	hc19058	P. hirsutissimum	155559	84477	524	35279	36.3	33.9	23.5	39.2	56	13	15	19	7	4	114	tropical	36, 40, 41	300	1500
51	Paphiopedilum Sect. Laosianum	Paphiopedilum rungsuriyanum	OM066320	hc19084	P. rungsuriyanum	157996	87616	1542	34419	35.5	32.7	26.4	39.2	59	24	19	11	5	6	124	tropical	41	NA	NA
52	Paphiopedilum Sect. Paphiopedilum	Paphiopedilum fairrieanum	OL875140	hc19044	P. fairrieanum	160927	89557	1990	34690	35.2	32.5	22.4	39	73	33	19	20	12	5	162	tropical	40	1400	2200
53	Paphiopedilum Sect. Coryopedilum	Paphiopedilum glanduliferum	OL875144	hc19048	P. glanduliferum	155732	89160	3152	31710	35.2	32.2	28.2	39.8	62	48	23	20	9	7	169	tropical	43	NA	NA
54	Paphiopedilum Sect. Coryopedilum	Paphiopedilum wilhelminae	OM066343	hc19107	P. wilhelminae	153064	89053	8125	27943	35.6	32.3	28.2	41.9	62	32	23	19	6	6	148	tropical	43	1700	1800
55	Paphiopedilum Sect. Coryopedilum	Paphiopedilum intaniae	OM066297	hc19061	P. intaniae	159457	87582	2085	34895	35.6	32.9	22	39.3	55	37	14	17	7	4	134	tropical	42	NA	NA
56	Paphiopedilum Sect. Coryopedilum	Paphiopedilum gigantifolium	OL875143	hc19047	P. gigantifolium	159389	87756	2165	34734	35.6	32.9	21.5	39.5	51	32	14	18	5	4	124	tropical	42	700	1000
57	Paphiopedilum Sect. Coryopedilum	Paphiopedilum kolopakingii	OM066299	hc19063	P. kolopakingii	159750	88060	2054	34818	35.5	32.9	21.8	39.3	56	32	18	19	10	5	140	tropical	42	600	1100
58	Paphiopedilum Sect. Coryopedilum	Paphiopedilum stonei	OM066325	hc19089	P. stonei	159933	88332	2147	34727	35.5	32.8	21	39.4	58	34	16	18	10	5	141	tropical	42	60	700
59	Paphiopedilum Sect. Coryopedilum	Paphiopedilum sanderianum	OM066321	hc19085	P. sanderianum	157236	87450	3866	32960	35.7	32.9	25.9	39.9	55	29	14	17	6	4	125	tropical	42	100	900
60	Paphiopedilum Sect. Coryopedilum	Paphiopedilum randsii	OM066318	hc19082	P. randsii	157799	87215	574	35005	35.8	33.1	28.7	39.3	73	39	14	19	5	4	154	tropical	42	400	400
61	Paphiopedilum Sect. Coryopedilum	Paphiopedilum philippinense	OM066315	hc19079	P. philippinense	159374	87856	2154	34682	35.5	32.7	21.4	39.4	59	40	18	22	12	6	157	tropical	42	0	500
62	Paphiopedilum Sect. Coryopedilum	Paphiopedilum rothschildianum	OM066319	hc19083	P. rothschildianum	160044	88237	2147	34830	35.5	32.8	21.4	39.4	59	26	23	20	11	6	145	tropical	42	600	1200
63	Paphiopedilum Sect. Coryopedilum	Paphiopedilum supardii	OM066328	hc19092	P. supardii	160720	89354	2064	34651	35.5	32.6	22.6	39.5	53	29	19	24	7	6	138	tropical	42	600	960
64	Paphiopedilum Sect. Pardalopetalum	Paphiopedilum parishii	OM066313	hc19077	P. parishii	154507	86681	2446	32690	36	33.5	29.2	39.5	53	26	16	18	2	7	122	tropical	36	1200	2200
65	Paphiopedilum Sect. Pardalopetalum	Paphiopedilum dianthum	OL875136	hc19040	P. dianthum	154473	86635	2416	32711	36	33.5	29.3	39.5	49	26	16	18	3	4	116	tropical	36, 41	1000	2250
66	Paphiopedilum Sect. Pardalopetalum	Paphiopedilum lowii	OM066303	hc19067	P. lowii	158194	88324	1866	34002	35.8	33.2	20.7	39.5	51	35	20	17	1	7	131	tropical	42	250	2600
67	Paphiopedilum Sect. Pardalopetalum	Paphiopedilum haynaldianum	OM066289	hc19052	P. haynaldianum	158279	88482	1725	34036	35.9	33.3	24.3	39.5	51	22	20	16	7	6	122	tropical	42	0	1400
68	Paphiopedilum Sect. Cochlopetalum	Paphiopedilum primulinum	OM066316	hc19080	P. primulinum	/	/	/	/	/	/	/	/	/	/	/	/	/	/	/	/	/	/	/
69	Paphiopedilum Sect. Cochlopetalum	Paphiopedilum glaucophyllum	OL875145	hc19049	P. glaucophyllum	/	/	/	/	/	/	/	/	/	/	/	/	/	/	/	/	/	/	/
70	Paphiopedilum Sect. Cochlopetalum	Paphiopedilum liemianum	OM066302	hc19066	P. liemianum	161541	89350	2135	35028	35.6	33.1	22	39.3	60	30	23	16	5	8	142	tropical	42	600	1100
71	Paphiopedilum Sect. Cochlopetalum	Paphiopedilum moquetteanum	OM066309	hc19073	P. moquetteanum	160001	89316	1930	34377	35.5	32.8	29.2	39.2	58	30	20	18	4	5	135	tropical	42	NA	300
72	Paphiopedilum Sect. Cochlopetalum	Paphiopedilum victoria-regina	OM066337	hc19101	P. victoria-regina	162382	90001	2085	35148	35.8	33.3	23.3	39.3	60	32	18	14	5	5	134	tropical	42	600	800
73	Paphiopedilum Sect. Cochlopetalum	Paphiopedilum victoria-mariae	OM066336	hc19100	P. victoria-mariae	161300	89363	2225	34856	35.5	32.8	21.7	39.3	60	32	21	17	5	4	139	tropical	42	2000	2200
74	Paphiopedilum Sect. Megastaminodium	Paphiopedilum canhii	OL875128	hc19032	P. canhii	160522	89463	2313	34373	35.2	32.6	19.9	39.1	60	38	22	16	8	6	150	tropical	36	1500	1500
75	Paphiopedilum Sect. Brachypetalum	Paphiopedilum bellatulum	OL875124	hc19028	P. bellatulum	162140	90042	1886	35106	35.7	33	24.2	39.4	65	22	17	19	10	7	140	tropical	36, 40, 41	900	1500
76	Paphiopedilum Sect. Brachypetalum	Paphiopedilum wenshanense	OM066342	hc19106	P. wenshanense	162366	90269	1885	35106	35.6	32.9	24.2	39.5	65	23	18	19	10	7	142	tropical	36	10	600
77	Paphiopedilum Sect. Brachypetalum	Paphiopedilum concolor	OL875133	hc19037	P. concolor	162374	90331	1887	35078	35.6	32.9	24.2	39.4	68	27	16	19	12	6	148	tropical	36	300	1400
78	Paphiopedilum Sect. Brachypetalum	Paphiopedilum niveum	OM066311	hc19075	P. niveum	163396	90849	1729	35409	35.5	32.7	25	39.3	61	31	22	20	13	5	152	tropical	41, 42	0	200
79	Paphiopedilum Sect. Brachypetalum	Paphiopedilum leucochilum	OM066301	hc19065	P. leucochilum	163181	90667	1904	35305	35.4	32.7	23.9	39.3	61	36	25	20	14	6	162	tropical	41	NA	NA
80	Paphiopedilum Sect. Brachypetalum	Paphiopedilum godefroyae	OL875146	hc19050	P. godefroyae	163128	90602	1904	35311	35.4	32.7	23.8	39.3	60	35	25	20	14	5	159	tropical	41	0	100
81	Paphiopedilum Sect. Parvisepalum	Paphiopedilum hangianum	OM066288	hc19051	P. hangianum	163948	89822	336	36895	35.7	33.1	28	38.9	64	37	17	25	7	8	158	tropical	36	450	750
82	Paphiopedilum Sect. Parvisepalum	Paphiopedilum emersonii	OL875138	hc19042	P. emersonii	164086	89340	660	37043	35.6	33.1	28.6	38.7	65	45	20	22	3	6	161	tropical	36	550	750
83	Paphiopedilum Sect. Parvisepalum	Paphiopedilum malipoense 1	OM066304	hc19068	P. malipoense var. jackii	158741	89209	5912	31810	36	33.3	27	40.7	53	34	14	23	3	6	133	tropical	36	800	1600
84	Paphiopedilum Sect. Parvisepalum	Paphiopedilum malipoense 2	OM066305	hc19069	P. malipoense	158820	89285	5915	31810	36	33.2	26.9	40.7	55	35	14	23	3	6	136	tropical	36	800	1600
85	Paphiopedilum Sect. Parvisepalum	Paphiopedilum micranthum 2	OM066308	hc19072	P. micranthum f. alba	163645	89631	1742	36136	35.7	33.2	20	39.3	55	38	23	21	6	6	149	tropical	36	400	1700
86	Paphiopedilum Sect. Parvisepalum	Paphiopedilum × fanaticum	OL875141	hc19045	P. × fanaticum	163418	89420	1742	36128	35.7	33.2	20	39.3	55	38	23	21	6	6	149	tropical	36	NA	NA
87	Paphiopedilum Sect. Parvisepalum	Paphiopedilum micranthum 1	OM066307	hc19071	P. micranthum	163517	89518	1743	36128	35.7	33.1	20	39.3	55	38	25	21	6	6	151	tropical	36	400	1700
88	Paphiopedilum Sect. Parvisepalum	Paphiopedilum vietnamense	OM066338	hc19102	P. vietnamense	161653	92382	5773	31749	36.3	33.9	27	40.7	57	33	14	24	1	3	132	tropical	41	350	600
89	Paphiopedilum Sect. Parvisepalum	Paphiopedilum delenatii	OL875135	hc19039	P. delenatii	160940	89854	2550	34268	35.6	33	29.5	39.2	60	42	19	22	2	7	152	tropical	36, 41	750	1300
90	Paphiopedilum Sect. Parvisepalum	Paphiopedilum armeniacum 2	OL875121	hc19025	P. armeniacum f. alba	162590	91849	3669	33536	35.4	32.6	27.9	39.8	64	43	15	43	6	5	176	tropical	36, 41	1350	2050
91	Paphiopedilum Sect. Parvisepalum	Paphiopedilum armeniacum 1	OL875120	hc19024	P. armeniacum	162963	92170	3525	33634	35.4	32.5	28.1	39.7	62	43	15	18	6	3	147	tropical	36, 41	1350	2050
92	Phragmipedium	Phragmipedium longifolium	OL741710	hc1	Phrag. longifolium	151164	88378	13068	24859	36.1	33.4	28.2	42.8	68	13	11	17	11	4	124	tropical	80, 83, 84	0	1600
93	Phragmipedium	Phragmipedium hirtzii	OM066347	hc19111	Phrag. hirtzii	151023	88252	13075	24848	36.1	33.5	28.2	42.8	65	13	11	17	8	4	118	tropical	83	500	900
94	Phragmipedium	Phragmipedium boissierianum	OM066346	hc19110	Phrag. boissierianum	148625	87331	11730	24782	36.4	33.9	28	42.8	78	12	10	13	11	7	131	tropical	83	400	1500
95	Phragmipedium	Phragmipedium lindenii	OM066345	hc19109	Phrag. lindenii	150136	87234	13258	24822	36.1	33.5	28.1	42.8	81	12	10	15	6	5	129	tropical	82, 84	1400	2100
96	Phragmipedium	Phragmipedium kovachii	OM066348	hc19112	Phrag. kovachii	152918	89216	13470	25116	35.7	33.3	28.3	42.1	59	15	22	15	9	2	122	tropical	83	1900	2100
97	Phragmipedium	Phragmipedium besseae	OM066344	hc19108	Phrag. besseae	147409	86096	12279	24517	36.5	33.9	29.3	42.9	52	15	12	12	7	1	99	tropical	83	1400	1800
98	Mexipedium	Mexipedium xerophyticum	OM066287	hc19017	M. xerophyticum	144335	82348	10741	25623	36.7	33.9	28.4	42.7	45	11	11	15	1	1	84	tropical	79	unknown	320
99	Cypripedium Sect. Cypripedium	Cypripedium tibeticum	OM066285	hc19015	C. tibeticum	177056	98838	22688	27765	33.9	31	25.2	42.5	59	49	44	39	32	13	236	temperate	36, 40	2300	4200
100	Cypripedium Sect. Cypripedium	Cypripedium calcicola	OM066272	hc19002	C. calcicola	180865	102816	22519	27765	33.7	30.8	25.2	42.5	59	64	49	34	30	11	247	temperate	36	2600	3900
101	Cypripedium Sect. Cypripedium	Cypripedium franchetii	OM066277	hc19007	C. franchetii	174247	97374	21345	27764	34.3	31.3	26.3	42.5	60	47	40	44	19	13	223	temperate	36	1500	3700
102	Cypripedium Sect. Cypripedium	Cypripedium maoxianense	OM066283	hc19013	C. maoxianense	176688	98293	22835	27780	34	31.2	25.4	42.5	59	51	42	40	21	18	231	temperate	36	NA	NA
103	Cypripedium Sect. Cypripedium	Cypripedium calceolus	MN602053	from NCBI	C. calceolus	175122	97486	22260	27688	34.4	31.6	26.1	42.6	71	42	34	30	23	8	208	temperate	10, 11, 12, 13, 14, 20, 30, 31, 36, 37, 38	0	2700
104	Cypripedium Sect. Cypripedium	Cypripedium × ventricosum	OM066286	hc19016	C. × ventricosum	177377	98868	22323	28073	33.9	31	25.8	42.1	67	43	58	34	23	17	242	temperate	14, 30, 31, 36, 37, 38	NA	NA
105	Cypripedium Sect. Cypripedium	Cypripedium macranthos 1	OM066281	hc19011	C. macranthos	175379	96920	22301	28079	34.2	31.5	26	42	66	38	50	31	24	19	228	temperate	14, 30, 31, 36, 37, 38	400	2400
106	Cypripedium Sect. Cypripedium	Cypripedium macranthos 2	OM066282	hc19012	C. macranthos	186733	108578	22285	27955	33.6	30.7	25.7	42.2	71	41	71	37	29	18	267	temperate	14, 30, 31, 36, 37, 38	400	2400
107	Cypripedium Sect. Cypripedium	Cypripedium farreri	OM066273	hc19003	C. farreri	178394	99570	23312	27756	33.7	30.9	24.7	42.5	46	52	47	33	29	6	213	temperate	36	2600	3400
108	Cypripedium Sect. Cypripedium	Cypripedium fasciolatum	OM066274	hc19004	C. fasciolatum	177396	98701	23097	27799	34	31.2	25.6	42.4	54	50	45	30	19	10	208	temperate	36	1600	2900
109	Cypripedium Sect. Cypripedium	Cypripedium henryi	OM066279	hc19009	C. henryi	178769	100441	23098	24615	33.6	30.6	24.8	42.6	71	48	55	29	29	13	245	temperate	36	800	2800
110	Cypripedium Sect. Fabellinervia	Cypripedium formosanum	KJ501998	from NCBI	C. formosanum	178131	101541	21921	27011	33.9	30.7	26.4	42.9	65	53	48	31	22	3	222	subtropical	38	2400	3000
111	Cypripedium Sect. Fabellinervia	Cypripedium japonicum	OM066280	hc19010	C. japonicum	174900	97884	21922	27592	34.5	31.6	26.6	42.7	52	44	34	26	23	4	183	subtropical	36, 38	1000	2000
112	Cypripedium Sect. Obtudipetala	Cypripedium flavum 1	OM066275	hc19005	C. flavum	175684	100397	21395	26946	33.8	30.7	25.7	42.7	57	49	55	34	20	9	224	temperate	36	1800	3500
113	Cypripedium Sect. Obtudipetala	Cypripedium flavum 2	OM066276	hc19006	C. flavum	174342	98781	21661	26950	33.6	30.4	25.6	42.7	68	64	57	28	16	6	239	temperate	36	1800	3500
114	Cypripedium Sect. Retinervia	Cypripedium palangshanense	MW924110	from NCBI	C. palangshanense	207142	128682	9450	34415	29.5	24.7	29	38.6	59	125	128	46	42	9	409	temperate	36	2200	2700
115	Cypripedium Sect. Subtropica	Cypripedium subtropicum	MT937100	from NCBI	C. subtropicum	212668	129998	27414	27628	28.2	23.7	20.6	42.6	76	138	156	67	70	28	535	temperate	36	1400	1400
116	Cypripedium Sect. Sinopedilum	Cypripedium bardolphianum	OL741711	hc19001	C. bardolphianum	181143	102846	22933	27682	33.7	30.4	26.3	42.6	53	44	42	35	21	4	199	temperate	36	2300	3900
117	Cypripedium Sect. Bifolia	Cypripedium guttatum	OM066278	hc19008	C. guttatum	182192	104966	22096	27565	34.1	31.2	26.2	42.7	53	55	44	28	20	11	211	temperate	14, 30, 31, 36, 37, 38, 40, 70	500	4000
118	Cypripedium Sect. Arietinum	Cypripedium plectrochilum	OM066284	hc19014	C. plectrochilum	180385	101692	23341	27676	33.2	30.2	24.4	42.5	58	54	49	44	25	11	241	temperate	36, 41	2000	3600
119	Cypripedium Sect. Retinervia	Cypripedium debile	MW924111	from NCBI	C. debile	162773	89446	10049	31639	35.4	32.7	29	40.1	56	25	28	25	1	2	137	temperate	36, 38	1000	3400
120	subfam. Vanilloideae	Vanilla aphylla	LC085348	from NCBI	V. aphylla	/	/	/	/	/	/	/	/	/	/	/	/	/	/	/	/	/	/	/
121	subfam. Vanilloideae	Vanilla madagascariensis	MN200374	from NCBI	V. madagascariensis	/	/	/	/	/	/	/	/	/	/	/	/	/	/	/	/	/	/	/
122	subfam. Vanilloideae	Vanilla planifolia	KJ566306	from NCBI	V. planifolia	/	/	/	/	/	/	/	/	/	/	/	/	/	/	/	/	/	/	/
123	subfam. Vanilloideae	Vanilla pompona	NC_036809	from NCBI	V. pompona	/	/	/	/	/	/	/	/	/	/	/	/	/	/	/	/	/	/	/
124	subfam. Vanilloideae	Lecanorchis kiusiana	MN200363	from NCBI	L. kiusiana	/	/	/	/	/	/	/	/	/	/	/	/	/	/	/	/	/	/	/
125	subfam. Vanilloideae	Lecanorchis japonica	MN200364	from NCBI	L. japonica	/	/	/	/	/	/	/	/	/	/	/	/	/	/	/	/	/	/	/
126	subfam. Vanilloideae	Cyrtosia septentrionalis	MH615835	from NCBI	C. septentrionalis	/	/	/	/	/	/	/	/	/	/	/	/	/	/	/	/	/	/	/
127	subfam. Vanilloideae	Pogonia minor	MN200372	from NCBI	P. minor	/	/	/	/	/	/	/	/	/	/	/	/	/	/	/	/	/	/	/
128	subfam. Vanilloideae	Pogonia japonica	MN200371	from NCBI	P. japonica	/	/	/	/	/	/	/	/	/	/	/	/	/	/	/	/	/	/	/
129	subfam. Apostasioideae	Apostasia odorata	KM244734	from NCBI	A. odorata	/	/	/	/	/	/	/	/	/	/	/	/	/	/	/	/	/	/	/
130	subfam. Apostasioideae	Apostasia wallichii	LC199394	from NCBI	A. wallichii	/	/	/	/	/	/	/	/	/	/	/	/	/	/	/	/	/	/	/
131	subfam. Apostasioideae	Neuwiedia zollingeri var. singapureana	LC199503	from NCBI	N. zollingeri var. singapureana	/	/	/	/	/	/	/	/	/	/	/	/	/	/	/	/	/	/	/
132	Outgroup	Allium cepa	KM088013	from NCBI	A. cepa	/	/	/	/	/	/	/	/	/	/	/	/	/	/	/	/	/	/	/
133	Outgroup	Eustrephus latifolius	NC_025305	from NCBI	E. latifolius	/	/	/	/	/	/	/	/	/	/	/	/	/	/	/	/	/	/	/
134	Outgroup	Iris gatesii	NC_024936	from NCBI	I. gatesii	/	/	/	/	/	/	/	/	/	/	/	/	/	/	/	/	/	/	/
135	Outgroup	Iris sanguinea	NC_029227	from NCBI	I. sanguinea	/	/	/	/	/	/	/	/	/	/	/	/	/	/	/	/	/	/	/
136	Outgroup	Fritillaria monantha	NC_024736	from NCBI	F. monantha	/	/	/	/	/	/	/	/	/	/	/	/	/	/	/	/	/	/	/

## Sheet: Variable description
FACTOR	DESCRIPTION	Detail description
Climatic Region	Classified into three categories: ʻtropicalʼ for plants growing exclusively or predominantly in tropics; ʻsubtropicalʼ for plants growing exclusively or predominantly in subtropics; ʻtemperateʼ for plants exclusively or predominantly in temperate regions.
Alt_min	Altitudes were inferred mostly from the orchid literatures
Alt_max
distribution	Distributions of species and taxa of lower rank are from WSCP (https://wcsp.science.kew.org/prepareChecklist.do;jsessionid=5154F7380E9B9EBFD920C20BA688B5F9.kppapp05-wcsp?checklist=selected_families%40%40214020820220931906)
